# Supplementary material for: Integrating technology and environmental data to predict mismanaged plastic waste in a watershed
Source: J Ind Ecol. 2025 Sep 4;29(5):1912–26. doi: 10.1111/jiec.70093 (PMC13275570; doi:10.1111/jiec.70093)
Supplement: Supplementary file 2 — Supporting Information S2: jiec70093-sup-0002-SuppMat.xlxs - This supporting information provides plastic ocean-to-waste model calculations, its parameters and data used for the Portoviejo watershed. Data includes population, waste production, waste management, and recycling rates for each parish located inside the Portoviejo watershed. [file 44498_2025_2905030_MOESM2_ESM.xlsx]

## Sheet: CoverSheet
2021 Journal of Industrial Ecology – www.wileyonlinelibrary.com/journal/jie
SUPPORTING INFORMATION FOR:
Pinheiro, L.M., Ita-Nagy, D., Hidalgo, D.G., Flor, D., Baquero, A.O., Becerra, N., Grønneberg, N., Vázquez-Rowe, I., Kahhat, R., Lewis, C. & Galloway, T.S. (2025) Integrating technology and environmental data to predict mismanaged plastic waste. Journal of Industrial Ecology.
This supporting information provides plastic ocean-to-waste model calculations, its parameters and data used for the Portoviejo watershed. Data includes population, waste production, waste management, and recycling rates for each parish located inside the Portoviejo watershed.

## Sheet: TableM2
																																										fca: connections to an anthropogenic barrier, from closest to coast
Province	Parish	Distance to main Portoviejo River (m)	Distance to Azure system (m)	Relative location to Azure system (m)	Distance to the coast (m)	Urban population (2022)	Rural population (2022)	Waste production per capita (kg hab-1 day-1)	Total waste generation - urban (t year-1)	Total waste generation - rural (t year-1)	Total waste generation (t year-1)	Type of waste management facility	Total waste generation (t year-1)	Mismanaged waste (t year-1)	Waste in landfill (t year-1)	Plastic fraction (t year-1)	Total recycled plastic: 1.85% (t year-1)	Mismanaged plastic fraction (t year-1)	0 - 0.1km to coastline	>0.1km to coastline (inter - basin)	0 - 0.1km to main river	0.1 - 1 km to main river			1 - 5 km to main river			> 5 km to main river	Anthropogenic barriers		River seasonality		fcl: coastline factor			fci: interbasin factor			fcw: closeness to main river			barrier 1			barrier 2			frs: river seasonality
																						Lower course	Middle course	Upper course	Lower course	Middle course	Upper course		Before Azure system	After Azure system	Intermittent	Perennial	Upper Scenario	Average Scenario	Lower Scenario	Upper Scenario	Average Scenario	Lower Scenario	Upper Scenario	Average Scenario	Lower Scenario	Upper Scenario	Average Scenario	Lower Scenario	Upper Scenario: 60% open dump	Average Scenario: 40% open dump	Lower Scenario: 20% open dump	Upper Scenario	Average Scenario
24 DE MAYO	SUCRE	11119.2	28952	up	54052	6607	9038	0.27	651.12	890.695	1541.81	-	1541.81	1541.81	0	172.067	3.18323	168.883	-	-	-	-						x		x		x	-	-	-	-	-	-	0.05	0.01	0	1	1	1	0.6	0.4	0.2	1	1
BOLIVAR	CALCETA	9943.84	46676.2	up	55909.2	20011	14691	0.6	4382.41	3217.33	7599.74	-	7599.74	7599.74	0	848.131	15.6904	832.44	-	-	-	-						x	x			x	-	-	-	-	-	-	0.05	0.01	0	0.8	0.4	0.2	0.6	0.4	0.2	1	1
JARAMIJO	JARAMIJO	5396.76	5418.79	down	23901.1	28397	1362	0.88	9121.12	437.474	9558.59	-	9558.59	9558.59	0	1066.74	19.7347	1047	-	-	-	-						x		x		x	-	-	-	-	-	-	0.05	0.01	0	1	1	1	0.6	0.4	0.2	1	1
JIPIJAPA	JIPIJAPA	18324.9	29529	up	54400.5	45382	9257	0.96	15901.9	3243.65	19145.5	Landfill	19145.5	0	19145.5	0	0	0	-	-	-	-						x		x		x	-	-	-	-	-	-	0.05	0.01	0	1	1	1	0.6	0.4	0.2	1	1
JUNIN	JUNIN	10605.3	37513.5	down	46289.3	7332	14992	0.74	1980.37	4049.34	6029.71	-	6029.71	6029.71	0	672.916	12.4489	660.467	-	-	-	-						x	x			x	-	-	-	-	-	-	0.05	0.01	0	0.8	0.4	0.2	0.6	0.4	0.2	1	1
MONTECRISTI	LA PILA	10764	12501.5	up	35739.3	0	3079	0.41	0	460.772	460.772	-	460.772	460.772	0	51.4222	0.951311	50.4709	-	-	-	-						x		x		x	-	-	-	-	-	-	0.05	0.01	0	1	1	1	0.6	0.4	0.2	1	1
MONTECRISTI	MONTECRISTI	7469.22	8657.83	up	31108.5	71066	25792	0.41	10635	3859.77	14494.8	-	14494.8	14494.8	0	1617.62	29.926	1587.69	-	-	-	-						x		x		x	-	-	-	-	-	-	0.05	0.01	0	1	1	1	0.6	0.4	0.2	1	1
OLMEDO	OLMEDO	11965.1	38462.6	up	61390.5	2684	7406	0.49	480.033	1324.56	1804.6	-	1804.6	1804.6	0	201.393	3.72577	197.667	-	-	-	-						x	x			x	-	-	-	-	-	-	0.05	0.01	0	0.8	0.4	0.2	0.6	0.4	0.2	1	1
PICHINCHA	SAN SEBASTIAN	11731.6	52565.8	up	63549.9	0	4787	0.75	0	1310.44	1310.44	Open dump	1310.44	1310.44	0	146.245	2.70554	143.54	-	-	-	-						x	x			x	-	-	-	-	-	-	0.05	0.01	0	0.8	0.4	0.2	0.6	0.4	0.2	1	1
PORTOVIEJO	SAN PLACIDO	3748.84	39311.8	up	51289.9	0	8180	0.7	0	2089.99	2089.99	-	2089.99	2089.99	0	233.243	4.31499	228.928	-	-	-	-					x		x			x	-	-	-	-	-	-	0.2	0.1	0.05	0.8	0.4	0.2	0.6	0.4	0.2	1	1
PORTOVIEJO	ABDON CALDERON	11281.7	18912.4	up	35395.1	0	16848	0.7	0	4304.66	4304.66	-	4304.66	4304.66	0	480.401	8.88741	471.513	-	-	-	-						x		x		x	-	-	-	-	-	-	0.05	0.01	0	1	1	1	0.6	0.4	0.2	1	1
PORTOVIEJO	ALHAJUELA	7703.75	24231.8	up	39598.8	0	4714	0.7	0	1204.43	1204.43	-	1204.43	1204.43	0	134.414	2.48666	131.927	-	-	-	-						x		x		x	-	-	-	-	-	-	0.05	0.01	0	1	1	1	0.6	0.4	0.2	1	1
PORTOVIEJO	CHIRIJOS	8922.69	33715.2	up	44400.7	0	2717	0.7	0	694.193	694.193	-	694.193	694.193	0	77.472	1.43323	76.0388	-	-	-	-						x		x		x	-	-	-	-	-	-	0.05	0.01	0	1	1	1	0.6	0.4	0.2	1	1
PORTOVIEJO	CRUCITA	2635.57	16722.8	down	8486.3	0	16997	0.7	0	4342.73	4342.73	-	4342.73	4342.73	0	484.649	8.96601	475.683	-	-	-	-			x					x		x	-	-	-	-	-	-	0.6	0.4	0.2	1	1	1	0.6	0.4	0.2	1	1
PORTOVIEJO	PORTOVIEJO	2458.4	7409.63	up	32183.1	244129	8119	0.7	62375	2074.4	64449.4	Open dump	64449.4	64449.4	0	7192.55	133.062	7059.49	-	-	-	-				x				x		x	-	-	-	-	-	-	0.4	0.2	0.1	1	1	1	0.6	0.4	0.2	1	1
PORTOVIEJO	PUEBLO NUEVO	16846.5	21297	down	31274.5	0	4181	0.7	0	1068.25	1068.25	-	1068.25	1068.25	0	119.216	2.2055	117.011	-	-	-	-						x		x		x	-	-	-	-	-	-	0.05	0.01	0	1	1	1	0.6	0.4	0.2	1	1
PORTOVIEJO	RIO CHICO	7722.45	12120.8	down	25840.6	0	7838	0.7	0	2002.61	2002.61	-	2002.61	2002.61	0	223.491	4.13459	219.357	-	-	-	-						x		x		x	-	-	-	-	-	-	0.05	0.01	0	1	1	1	0.6	0.4	0.2	1	1
ROCAFUERTE	ROCAFUERTE	6094.89	15276.6	down	17009.9	11848	30840	0.79	3416.37	8892.71	12309.1	Open dump	12309.1	12309.1	0	1373.69	25.4133	1348.28	-	-	-	-						x		x		x	-	-	-	-	-	-	0.05	0.01	0	1	1	1	0.6	0.4	0.2	1	1
SANTA ANA	AYACUCHO	327.401	27404.1	up	47231.5	0	7934	0.27	0	781.896	781.896	-	781.896	781.896	0	87.2596	1.6143	85.6453	-	-	-	-	x						x			x	-	-	-	-	-	-	0.6	0.4	0.2	0.8	0.4	0.2	0.6	0.4	0.2	1	1
SANTA ANA	HONORATO VASQUEZ	541.252	40030.8	up	54337.7	0	5813	0.27	0	572.871	572.871	-	572.871	572.871	0	63.9324	1.18275	62.7497	-	-	-	-		x					x			x	-	-	-	-	-	-	0.4	0.2	0.1	0.8	0.4	0.2	0.6	0.4	0.2	1	1
SANTA ANA	LA UNION	9424.79	37329.4	up	57400.1	0	7200	0.27	0	709.56	709.56	-	709.56	709.56	0	79.1869	1.46496	77.7219	-	-	-	-						x	x			x	-	-	-	-	-	-	0.05	0.01	0	0.8	0.4	0.2	0.6	0.4	0.2	1	1
SANTA ANA	SAN PABLO	9127.44	50524.7	up	63741.9	0	6009	0.27	0	592.187	592.187	-	592.187	592.187	0	66.0881	1.22263	64.8654	-	-	-	-						x	x			x	-	-	-	-	-	-	0.05	0.01	0	0.8	0.4	0.2	0.6	0.4	0.2	1	1
SANTA ANA	SANTA ANA DE VUELTA	1627.8	26442.6	up	50378.5	10404	6476	0.27	1025.31	638.21	1663.52	-	1663.52	1663.52	0	185.649	3.43451	182.215	-	-	-	-				x				x		x	-	-	-	-	-	-	0.4	0.2	0.1	1	1	1	0.6	0.4	0.2	1	1
SUCRE	CHARAPOTO	2860.92	21094	down	6344.05	0	23361	0.68	0	5798.2	5798.2	Open dump	5798.2	5798.2	0	647.079	11.971	635.108	-	-	-	-			x					x		x	-	-	-	-	-	-	0.6	0.4	0.2	1	1	1	0.6	0.4	0.2	1	1
TOSAGUA	LA ESTANCILLA	16637.2	24200.7	down	24987.2	7332	14992	0.58	1552.18	3173.81	4725.99	-	4725.99	4725.99	0	527.421	9.75728	517.663	-	-	-	-						x		x		x	-	-	-	-	-	-	0.05	0.01	0	1	1	1	0.6	0.4	0.2	1	1
TOSAGUA	TOSAGUA	15146.2	24322.1	down	20314.2	11317	19992	0.58	2395.81	4232.31	6628.12	-	6628.12	6628.12	0	739.698	13.6844	726.013	-	-	-	-						x		x		x	-	-	-	-	-	-	0.05	0.01	0	1	1	1	0.6	0.4	0.2	1	1
[truncated: 11 more columns]
